# Supplementary material for: Low-Temperature Electrospinning-Fabricated Three-Dimensional Nanofiber Scaffolds for Skin Substitutes
Source: Micromachines (Basel). 2025 Apr 30;16(5):552. doi: 10.3390/mi16050552 (PMC12114171; doi:10.3390/mi16050552)
Supplement: Supplementary file 1 [file micromachines-16-00552-s001.zip]

Archive with 1 entries (1 files):
- micromachines-3568261-supplementary.pdf
